# Supplementary material for: The Meioflume: A New System for Observing the Interstitial Behavior of Meiofauna
Source: Integr Org Biol. 2024 May 25;6(1):obae016. doi: 10.1093/iob/obae016 (PMC11177882; doi:10.1093/iob/obae016)
Supplement: obae016_Supplemental_Files [file obae016_supplemental_files.zip]

Archive with 4 entries (4 files):
- Ballentine_Supplement.docx
- S1_Protodrilid_in_Flow.mp4
- S2_Copepod_in_flow.mp4
- S3_Flatworm_in_flow.mp4
